# Supplementary material for: Guidelines for Minimizing Bleeding Risk During Bronchoscopic Procedures
Source: Adv Respir Med. 2026 Jun 30;94(4):44. doi: 10.3390/arm94040044 (PMC13397931; doi:10.3390/arm94040044)
Supplement: Supplementary file 1 [file arm-94-00044-s001.zip]

Archive with 1 entries (1 files):
- arm-4348594-supplementary.pdf
